# Supplementary material for: Haplotype Analysis of Chloroplast Genomes for Jujube Breeding
Source: Front Plant Sci. 2022 Mar 10;13:841767. doi: 10.3389/fpls.2022.841767 (PMC8961131; doi:10.3389/fpls.2022.841767)
Supplement: Supplementary file 1 [file Table_1.XLSX]

## Sheet: Sheet1
Table s1. Sample list
Sample number	Accession number	Variety type	Variety name	Source
ENC850488	SRR15003064	cultivated jujube	Dongzao	sequenced in this study
ENC850489	SRR15000465	cultivated jujube	Laopan(Dashibingzao)	sequenced in this study
ENC850490	SRR15000654	wild sour jujube	Suanzao	sequenced in this study
ENC850491	SRR15000807	cultivated jujube	Xiguazao(Guawenzao)	sequenced in this study
ENC850492	SRR15000467	cultivated jujube	Longzao	sequenced in this study
ENC850493	SRR15000819	cultivated jujube	Wuhe(Wuhezao)	sequenced in this study
RB_Z10	SRR15000471	cultivated jujube	Tailihong	sequenced in this study
RB_Z11	SRR15000470	cultivated jujube	Damingdongzao(Dongzao1hao)	sequenced in this study
RB_Z12	SRR15000468	cultivated jujube	Bangchui(Jing21)	sequenced in this study
RB_Z13	SRR15000472	cultivated jujube	Jingzao60	sequenced in this study
RB_Z14	SRR15000466	cultivated jujube	Mopan	sequenced in this study
RB_Z15	SRR15000653	cultivated jujube	Lizao	sequenced in this study
RB_Z16	SRR15003633	cultivated jujube	Jingzao39	sequenced in this study
RB_Z17	SRR15003631	cultivated jujube	Hulu2(Pinganhuluzao)	sequenced in this study
RB_Z18	SRR15003598	cultivated jujube	Shuizao	sequenced in this study
RB_Z19	SRR15003597	cultivated jujube	Putonghulu(Huluzao)	sequenced in this study
RB_Z20	SRR15003584	cultivated jujube	Pingguozao(Jing20)	sequenced in this study
RB_Z21	SRR15003585	cultivated jujube	Xinpanzao(Panzao1hao)	sequenced in this study
RB_Z22	SRR15003600	cultivated jujube	Hupingzao	sequenced in this study
RB_Z23	SRR15003580	cultivated jujube	Chahuzao	sequenced in this study
RB_Z24	SRR15003599	cultivated jujube	Tedajidanxing(Jinghua5hao)	sequenced in this study
RB_Z25	SRR15001472	cultivated jujube	Jianjianzao(Gagazao)	sequenced in this study
RB_Z26	SRR15001473	cultivated jujube	Dasuanzao(Jingyu2hao)	sequenced in this study
RB_Z7	SRR15001295	cultivated jujube	Jing31	sequenced in this study
RB_Z8	SRR15001696	cultivated jujube	Duanmaya(Maya1hao)	sequenced in this study
RB_Z9	SRR15001293	cultivated jujube	Mangguozao	sequenced in this study
	SRR3095649	cultivated jujube	Linyilizao	the Sequence Read Archive (SRA) database
	SRR3095650	cultivated jujube	Qiyuexian	the Sequence Read Archive (SRA) database
	SRR3095651	cultivated jujube	Qiyuexian	the Sequence Read Archive (SRA) database
	SRR3095652	cultivated jujube	Tailihong	the Sequence Read Archive (SRA) database
	SRR3095653	cultivated jujube	Jinsixiaozao	the Sequence Read Archive (SRA) database
	SRR3095654	cultivated jujube	Changhongzao	the Sequence Read Archive (SRA) database
	SRR3095655	cultivated jujube	Yuanlingzao	the Sequence Read Archive (SRA) database
	SRR3095656	cultivated jujube	Huizao	the Sequence Read Archive (SRA) database
	SRR3095657	cultivated jujube	Bianhesuan	the Sequence Read Archive (SRA) database
	SRR3095658	cultivated jujube	Zhishegedazao	the Sequence Read Archive (SRA) database
	SRR3095659	cultivated jujube	Zhishegedazao	the Sequence Read Archive (SRA) database
	SRR3095660	cultivated jujube	Dunhuangdazao	the Sequence Read Archive (SRA) database
	SRR3095661	cultivated jujube	Fengmiguan	the Sequence Read Archive (SRA) database
	SRR3095662	cultivated jujube	Zhongningxiaoyuanzao	the Sequence Read Archive (SRA) database
	SRR3095663	cultivated jujube	Lingwuchangzao	the Sequence Read Archive (SRA) database
	SRR3095664	cultivated jujube	Lingwuchangzao	the Sequence Read Archive (SRA) database
	SRR3095665	cultivated jujube	Shandonglizao	the Sequence Read Archive (SRA) database
	SRR3095666	cultivated jujube	Jinzao	the Sequence Read Archive (SRA) database
	SRR3095667	cultivated jujube	Jinzao	the Sequence Read Archive (SRA) database
	SRR3095668	cultivated jujube	Yongjihamazao	the Sequence Read Archive (SRA) database
	SRR3095669	cultivated jujube	Yongjihamazao	the Sequence Read Archive (SRA) database
	SRR3095670	cultivated jujube	Dayewuhezao	the Sequence Read Archive (SRA) database
	SRR3095671	cultivated jujube	Xishuangbannaxiaozao	the Sequence Read Archive (SRA) database
	SRR3095672	cultivated jujube	Gagazao	the Sequence Read Archive (SRA) database
	SRR3095673	cultivated jujube	Zhongyangmuzao	the Sequence Read Archive (SRA) database
	SRR3095674	cultivated jujube	Dongzao	the Sequence Read Archive (SRA) database
	SRR3095675	cultivated jujube	Dongzao	the Sequence Read Archive (SRA) database
	SRR3095676	wild sour jujube	Jiaxianguoduxing	the Sequence Read Archive (SRA) database
	SRR3095677	wild sour jujube	Yanchuandasuanzao	the Sequence Read Archive (SRA) database
	SRR3095678	wild sour jujube	Jiaxiantuansuanzao	the Sequence Read Archive (SRA) database
	SRR3095679	wild sour jujube	Dayesuanzao	the Sequence Read Archive (SRA) database
	SRR3095680	wild sour jujube	Taigusuanzao	the Sequence Read Archive (SRA) database
	SRR3095681	wild sour jujube	Taigusuanzao	the Sequence Read Archive (SRA) database
	SRR3095682	wild sour jujube	Tiansuanzao	the Sequence Read Archive (SRA) database
	SRR3095683	wild sour jujube	Qingjiansuanzao	the Sequence Read Archive (SRA) database
	SRR3095685	wild sour jujube	Xinjiangxiaoyuanzao	the Sequence Read Archive (SRA) database
	SRR3095686	wild sour jujube	Xianxiansuanzao	the Sequence Read Archive (SRA) database
	SRR3095687	wild sour jujube	Xingtaisuanzao_5	the Sequence Read Archive (SRA) database
	SRR3095688	wild sour jujube	Xingtaisuanzao_11	the Sequence Read Archive (SRA) database
