# Supplementary material for: Haplotype Analysis of Chloroplast Genomes for Jujube Breeding
Source: Front Plant Sci. 2022 Mar 10;13:841767. doi: 10.3389/fpls.2022.841767 (PMC8961131; doi:10.3389/fpls.2022.841767)
Supplement: Supplementary file 3 [file Table_3.XLSX]

## Sheet: Sheet1
Table S3. Basic characteristics of jujube chloroplast
Sample number	Variety name	Accession number	LSC	LSC%GC	IR	IR%GC	SSC	SSC%GC	Total Length	%GC
ENC850488	Dongzao	SRR15003064	89053	0.346	26479	0.426	19356	0.309	161367	0.368
ENC850489	Laofan	SRR15000465	89323	0.345	26515	0.426	19361	0.309	161714	0.368
ENC850490	Suanzao	SRR15000654	89292	0.346	26479	0.426	19356	0.309	161606	0.368
ENC850491	Xiguazao	SRR15000807	89321	0.345	26515	0.426	19361	0.309	161712	0.368
ENC850492	Longzao	SRR15000467	89336	0.345	26515	0.426	19361	0.309	161727	0.368
ENC850493	Wuhe	SRR15000819	89322	0.345	26515	0.426	19361	0.309	161713	0.368
RB_Z10	Tailihong	SRR15000471	89327	0.345	26515	0.426	19361	0.309	161718	0.368
RB_Z11	Damingdongzao	SRR15000470	89053	0.346	26479	0.426	19356	0.309	161367	0.368
RB_Z12	Bangzhui	SRR15000468	89437	0.345	26515	0.426	19361	0.309	161828	0.367
RB_Z13	Jing60	SRR15000472	89428	0.345	26515	0.426	19361	0.309	161819	0.368
RB_Z14	Muopan	SRR15000466	89321	0.345	26515	0.426	19361	0.309	161712	0.368
RB_Z15	Lizao	SRR15000653	89326	0.345	26515	0.426	19361	0.309	161717	0.368
RB_Z16	Jing39	SRR15003633	89428	0.345	26515	0.426	19361	0.309	161819	0.368
RB_Z17	Hulu2	SRR15003631	89432	0.345	26515	0.426	19361	0.309	161823	0.367
RB_Z18	Shuizao	SRR15003598	89426	0.345	26515	0.426	19361	0.309	161817	0.368
RB_Z19	Putonghulu	SRR15003597	89327	0.345	26515	0.426	19361	0.309	161718	0.368
RB_Z20	Pingguozao	SRR15003584	89326	0.345	26515	0.426	19361	0.309	161717	0.368
RB_Z21	Xinfanzao	SRR15003585	89053	0.346	26479	0.426	19356	0.309	161367	0.368
RB_Z22	Huping	SRR15003600	89327	0.345	26515	0.426	19361	0.309	161718	0.368
RB_Z23	Chahuzao	SRR15003580	89058	0.346	26479	0.426	19356	0.309	161372	0.368
RB_Z24	Tedajidanxing	SRR15003599	89428	0.345	26515	0.426	19361	0.309	161819	0.368
RB_Z25	Jianjianzao	SRR15001472	89327	0.345	26515	0.426	19361	0.309	161718	0.368
RB_Z26	Dasuanzao	SRR15001473	89427	0.345	26515	0.426	19361	0.309	161818	0.368
RB_Z7	Jing31	SRR15001295	89336	0.345	26515	0.426	19361	0.309	161727	0.368
RB_Z8	Duanmaya	SRR15001696	89327	0.345	26515	0.426	19361	0.309	161718	0.368
RB_Z9	Mangguozao	SRR15001293	89422	0.345	26515	0.426	19361	0.309	161813	0.368
	Linyilizao	SRR3095649	89221	0.346	26479	0.426	19361	0.309	161540	0.368
	Qiyuexian	SRR3095650	89317	0.346	26515	0.426	19361	0.309	161708	0.368
	Qiyuexian	SRR3095651	89346	0.346	26480	0.426	19359	0.309	161665	0.368
	Tailihong	SRR3095652	89328	0.345	26497	0.426	19361	0.309	161683	0.368
	Jinsixiaozao	SRR3095653	89255	0.346	26479	0.426	19356	0.309	161569	0.368
	Changhongzao	SRR3095654	89270	0.346	26479	0.426	19356	0.309	161584	0.368
	Yuanlingzao	SRR3095655	89249	0.346	26479	0.426	19356	0.309	161563	0.368
	Huizao	SRR3095656	89305	0.345	26515	0.426	19361	0.309	161696	0.368
	Bianhesuan	SRR3095657	89252	0.346	26479	0.426	19356	0.309	161566	0.368
	Zhishegedazao	SRR3095658	89327	0.345	26515	0.426	19359	0.309	161716	0.368
	Zhishegedazao	SRR3095659	89326	0.345	26515	0.426	19361	0.309	161717	0.368
	Dunhuangdazao	SRR3095660	89327	0.345	26497	0.426	19361	0.309	161682	0.368
	Fengmiguan	SRR3095661	89427	0.345	26497	0.426	19361	0.309	161782	0.368
	Zhongningxiaoyuanzao	SRR3095662	89325	0.345	26497	0.426	19361	0.309	161680	0.368
	Lingwuchangzao	SRR3095663	89335	0.345	26515	0.426	19361	0.309	161726	0.368
	Lingwuchangzao	SRR3095664	89325	0.345	26515	0.426	19361	0.309	161716	0.368
	Shandonglizao	SRR3095665	89322	0.345	26515	0.426	19361	0.309	161713	0.368
	Jinzao	SRR3095666	89056	0.346	26479	0.426	19356	0.309	161370	0.368
	Jinzao	SRR3095667	89249	0.346	26479	0.426	19356	0.309	161563	0.368
	Yongjihamazao	SRR3095668	89251	0.346	26514	0.426	19359	0.309	161638	0.368
	Yongjihamazao	SRR3095669	89326	0.345	26515	0.426	19361	0.309	161717	0.368
	Dayewuhezao	SRR3095670	89321	0.345	26510	0.426	19361	0.309	161702	0.368
	Xishuangbannaxiaozao	SRR3095671	89427	0.345	26515	0.426	19361	0.309	161818	0.368
	Gagazao	SRR3095672	89264	0.346	26515	0.426	19361	0.309	161655	0.368
	Zhongyangmuzao	SRR3095673	89055	0.346	26479	0.426	19356	0.309	161369	0.368
	Dongzao	SRR3095674	89254	0.346	26479	0.426	19356	0.309	161568	0.368
	Dongzao	SRR3095675	89054	0.346	26479	0.426	19356	0.309	161368	0.368
	Jiaxianguoduxing	SRR3095676	89329	0.345	26515	0.426	19361	0.309	161720	0.368
	Yanchuandasuanzao	SRR3095677	89282	0.346	26479	0.426	19356	0.309	161596	0.368
	Jiaxiantuansuanzao	SRR3095678	89315	0.345	26533	0.426	19361	0.309	161742	0.368
	Dayesuanzao	SRR3095679	89412	0.345	26515	0.426	19361	0.309	161803	0.367
	Taigusuanzao	SRR3095680	89285	0.346	26515	0.426	19361	0.309	161676	0.368
	Taigusuanzao	SRR3095681	89430	0.345	26529	0.426	19361	0.309	161849	0.367
	Tiansuanzao	SRR3095682	89368	0.345	26479	0.426	19361	0.309	161687	0.368
	Qingjiansuanzao	SRR3095683	89288	0.346	26479	0.426	19357	0.309	161603	0.368
	Xinjiangxiaoyuanzao	SRR3095685	89379	0.345	26515	0.426	19361	0.309	161770	0.368
	Xianxiansuanzao	SRR3095686	89367	0.345	26479	0.426	19361	0.309	161686	0.368
	Xingtaisuanzao_5	SRR3095687	89353	0.345	26478	0.426	19362	0.309	161671	0.368
	Xingtaisuanzao_11	SRR3095688	89337	0.346	26515	0.426	19361	0.309	161728	0.368
