# Supplementary material for: Haplotype Analysis of Chloroplast Genomes for Jujube Breeding
Source: Front Plant Sci. 2022 Mar 10;13:841767. doi: 10.3389/fpls.2022.841767 (PMC8961131; doi:10.3389/fpls.2022.841767)
Supplement: Supplementary file 4 [file Table_4.XLSX]

## Sheet: Sheet1
Table s4. Specific types and positions of SNPs
	Region	Position	Location	Is the internal mutation of complex B?	Is the internal mutation of complex A?	Is it a mutation between complex A and B?	Base substitution pattern
1	LSC	trnH-psbA	space	yes	no	no	T	A
2	LSC	psbA-trnK	space	yes	no	no	C	T
3	LSC	psbA-trnK	space	yes	no	no	T	A
4	LSC	psbA-trnK	space	yes	no	no	A	T
5	LSC	matK-rps16	space	yes	no	no	C	T
6	LSC	matK-rps16	space	no	no	yes	T	G
7	LSC	rps16	exon	no	no	yes	A	G
8	LSC	rps16	intron	no	yes	no	C	A
9	LSC	rps16	intron	no	no	yes	C	A
10	LSC	rps16-trnQ	space	no	yes	no	T	C
11	LSC	trnQ-psbK	space	no	no	yes	C	T
12	LSC	psbI-trnS	space	yes	no	no	G	A
13	LSC	psbI-trnS	space	yes	no	no	G	T
14	LSC	trnS-trnG	space	yes	no	no	G	A
15	LSC	trnS-trnG	space	yes	no	no	A	T
16	LSC	trnS-trnG	space	no	yes	no	G	T
17	LSC	trnG-trnR	space	yes	no	no	A	A
18	LSC	trnR-atpA	space	yes	no	no	T	A
19	LSC	atpF	exon	yes	no	no	T	G
20	LSC	atpF	intron	yes	no	no	G	A
21	LSC	atpF	intron	yes	no	no	T	G
22	LSC	atpF	intron	yes	no	no	T	A
23	LSC	atpF	intron	yes	no	no	T	A
24	LSC	atpH	exon	yes	no	no	C	T
25	LSC	rps2	exon	yes	no	no	T	G
26	LSC	rps2	exon	yes	no	no	G	G
27	LSC	rps2-rpoC2	space	yes	no	no	G	A
28	LSC	rps2-rpoC2	space	no	yes	no	G	A
29	LSC	rpoC2	exon	no	no	yes	C	T
30	LSC	rpoC1	exon	yes	no	no	C	C
31	LSC	rpoB	exon	no	yes	no	C	T
32	LSC	rpoB	exon	no	no	yes	C	A
33	LSC	trnC-petN	space	yes	no	no	A	C
34	LSC	trnC-petN	space	yes	no	no	T	G
35	LSC	petN-psbM	space	no	no	yes	G	T
36	LSC	psbM-trnD	space	no	no	yes	C	G
37	LSC	trnE-trnT	space	no	no	yes	A	C
38	LSC	trnE-trnT	space	yes	no	no	G	T
39	LSC	trnT-psbD	space	no	no	yes	G	T
40	LSC	trnT-psbD	space	no	no	yes	A	C
41	LSC	trnT-psbD	space	no	no	yes	G	T
42	LSC	trnT-psbD	space	no	no	yes	T	G
43	LSC	trnG-trnfM	space	no	no	yes	C	T
44	LSC	trnG-trnfM	space	yes	no	no	A	G
45	LSC	psaA	exon	yes	no	no	A	A
46	LSC	psaA-ycf3	space	yes	no	no	A	G
47	LSC	psaA-ycf3	space	yes	no	no	C	C
48	LSC	ycf3-trnS	space	yes	no	no	G	T
49	LSC	rps4-trnT	space	yes	no	no	G	T
50	LSC	rps4-trnT	space	yes	no	no	T	A
51	LSC	rps4-trnT	space	yes	no	no	C	A
52	LSC	rps4-trnT	space	yes	no	no	G	A
53	LSC	trnL	intron	yes	no	no	A	C
54	LSC	trnL	intron	no	no	yes	C	G
55	LSC	trnF-ndhJ	space	yes	no	no	A	G
56	LSC	ndhJ-ndhK	space	yes	no	no	C	T
57	LSC	ndhC-trnV	space	yes	no	no	A	T
58	LSC	trnV	intron	no	no	yes	T	G
59	LSC	atpB-rbcL	space	yes	no	no	G	G
60	LSC	atpB-rbcL	space	no	no	yes	T	C
61	LSC	rbcL	exon	no	no	yes	A	C
62	LSC	accD	exon	YES	no	NO	G	G
63	LSC	accD-psaI	space	yes	no	no	T	A
64	LSC	psaI	exon	no	no	yes	T	G
65	LSC	ycf4	exon	yes	no	no	G	T
66	LSC	psbE-petL	space	yes	no	no	T	A
67	LSC	petL-petG	space	no	no	yes	A	C
68	LSC	trnP-psaJ	space	no	yes	no	C	T
69	LSC	psaJ-rpl33	space	yes	no	no	G	T
70	LSC	psaJ-rpl33	space	no	no	yes	C	A
71	LSC	clpP	intron	yes	no	no	G	T
72	LSC	clpP-psbB	space	no	no	yes	A	T
73	LSC	psbB	exon	no	no	yes	C	T
74	LSC	petD	intron	yes	no	no	C	A
75	LSC	petD-rpoA	space	yes	no	no	T	C
76	LSC	petD-rpoA	space	yes	no	no	T	C
77	LSC	petD-rpoA	space	yes	no	no	A	T
78	LSC	petD-rpoA	space	yes	no	no	G	A
79	LSC	petD-rpoA	space	yes	no	no	A	G
80	LSC	rpoA	exon	yes	no	no	G	T
81	LSC	rpoA	exon	yes	no	no	A	T
82	LSC	rpoA	exon	no	no	yes	T	G
83	LSC	rpoA	exon	no	no	yes	T	G
84	LSC	rps3	exon	yes	no	no	G	T
85	LSC	rps3	exon	yes	no	no	C	A
86	IR	ycf2	exon	no	no	yes	A	T
87	IR	trnL-ndhB	space	YES	no	NO	G	G
88	SSC	rrn5-trnR	space	yes	no	no	A	T
89	SSC	rrn5-trnR	space	no	no	yes	T	G
90	SSC	ndhF-rpl32	space	yes	no	no	T	A
91	SSC	ndhF-rpl32	space	yes	no	no	C	A
92	SSC	ndhF-rpl32	space	no	yes	no	G	G
93	SSC	ndhF-rpl32	space	yes	no	no	G	T
94	SSC	ndhF-rpl32	space	no	no	yes	G	T
95	SSC	rpl32	exon	no	yes	no	G	G
96	SSC	rpl32-trnL	space	yes	no	no	T	G
97	SSC	rpl32-trnL	space	yes	no	no	G	A
98	SSC	ccsA	exon	no	no	yes	A	T
99	SSC	ccsA-ndhD	space	no	yes	no	C	T
100	SSC	ndhD	exon	yes	no	no	C	T
101	SSC	ndhD	exon	yes	no	no	C	T
102	SSC	psaC-ndhG	space	no	no	yes	G	T
103	SSC	psaC-ndhG	space	no	no	yes	C	G
104	SSC	ndhI	exon	no	no	yes	T	G
105	SSC	ndhA	intron	no	yes	no	G	A
106	SSC	ndhA	exon	no	no	yes	T	G
107	SSC	rps15	exon	no	no	yes	A	G
108	SSC	rps15-ycf1	space	YES	no	NO	G	G
109	SSC	ycf1	exon	no	no	yes	G	T
110	SSC	ycf1	exon	no	no	yes	C	T
111	SSC	ycf1	exon	no	no	yes	T	G
112	SSC	ycf1	exon	yes	no	no	C	C
113	SSC	ycf1	exon	no	yes	no	T	T
114	SSC	ycf1	exon	no	no	yes	G	T
115	SSC	ycf1	exon	no	no	yes	A	C
116	SSC	trnR-rrn5	space	yes	no	no	T	A
117	IR	ndhB-trnL	space	yes	no	no	C	T
118	IR	ycf2	exon	no	no	yes	T	A
