# Supplementary material for: Haplotype Analysis of Chloroplast Genomes for Jujube Breeding
Source: Front Plant Sci. 2022 Mar 10;13:841767. doi: 10.3389/fpls.2022.841767 (PMC8961131; doi:10.3389/fpls.2022.841767)
Supplement: Supplementary file 5 [file Table_5.XLSX]

## Sheet: Sheet1
Table s5. Type and location of InDels in jujube chloroplast genomes
	Region	Position	Location	type	length
3	LSC	trnH-psbA	space	Non repeat indel	29
4	LSC	psbA-trnK	space	Non repeat indel	24
5	LSC	psbA-trnK	space	Non repeat indel	1
6	LSC	psbA-trnK	space	Non repeat indel	11
13	LSC	trnS-trnG	space	Non repeat indel	91
17	LSC	trnR-atpA	space	Non repeat indel	13
18	LSC	trnR-atpA	space	Non repeat indel	2
20	LSC	trnR-atpA	space	Non repeat indel	18
21	LSC	trnR-atpA	space	Non repeat indel	5
26	LSC	atpF	intron	Non repeat indel	5
30	LSC	rps2-rpoC2	space	Non repeat indel	1
32	LSC	rpoB-trnC	space	Non repeat indel	6
35	LSC	petN-psbM	space	Non repeat indel	3
38	LSC	trnT-psbD	space	Non repeat indel	1
39	LSC	trnT-psbD	space	Non repeat indel	6
40	LSC	trnT-psbD	space	Non repeat indel	1
41	LSC	trnT-psbD	space	Non repeat indel	1
45	LSC	psbZ-trnG	space	Non repeat indel	9
46	LSC	psbZ-trnG	space	Non repeat indel	4
47	LSC	psbZ-trnG	space	Non repeat indel	2
48	LSC	psbZ-trnG	space	Non repeat indel	3
49	LSC	psbZ-trnG	space	Non repeat indel	2
50	LSC	psbZ-trnG	space	Non repeat indel	1
51	LSC	psbZ-trnG	space	Non repeat indel	194
56	LSC	ycf3	intron	Non repeat indel	82
58	LSC	ycf3	intron	Non repeat indel	1
59	LSC	ycf3-trnS	space	Non repeat indel	1
66	LSC	trnL	intron	Non repeat indel	1
67	LSC	trnL	intron	Non repeat indel	8
68	LSC	trnL	intron	Non repeat indel	28
69	LSC	trnL	intron	Non repeat indel	8
70	LSC	trnL	intron	Non repeat indel	1
84	LSC	rncL-accD	space	Non repeat indel	101
86	LSC	accD	exon	Non repeat indel	33
87	LSC	accD-psaI	space	Non repeat indel	12
91	LSC	petA-psbJ	space	Non repeat indel	1
93	LSC	psbE-petL	space	Non repeat indel	4
94	LSC	psbE-petL	space	Non repeat indel	13
95	LSC	psbE-petL	space	Non repeat indel	9
104	LSC	petB-petD	space	Non repeat indel	17
105	LSC	petB-petD	space	Non repeat indel	17
107	LSC	petD-rpoA	space	Non repeat indel	1
109	LSC	petD-rpoA	space	Non repeat indel	2
110	LSC	petD-rpoA	space	Non repeat indel	1
112	LSC	rps8-rpl14	space	Non repeat indel	24
117	IR	rrn5-trnR	space	Non repeat indel	9
127	IR	trnR-rrn5	space	Non repeat indel	9
1	LSC	rpl2-trnH	space	Repeat indel	5
2	LSC	trnH-psbA	space	Repeat indel	15
9	LSC	matK-rps16	space	Repeat indel	4
11	LSC	psbK-psbI	space	Repeat indel	6
22	LSC	trnR-atpA	space	Repeat indel	6
44	LSC	psbZ-trnG	space	Repeat indel	6
52	LSC	trnG-rps14	space	Repeat indel	4
55	LSC	ycf3	intron	Repeat indel	6
57	LSC	ycf3	intron	Repeat indel	5
64	LSC	trnT-trnL	space	Repeat indel	5
74	LSC	ndhC-trnV	space	Repeat indel	5
77	LSC	trnM-atpE	space	Repeat indel	5
78	LSC	atpB-rbcL	space	Repeat indel	14
79	LSC	atpB-rbcL	space	Repeat indel	22
80	LSC	atpB-rbcL	space	Repeat indel	12
81	LSC	rncL-accD	space	Repeat indel	5
89	LSC	ycf4-cemA	space	Repeat indel	17
96	LSC	petL-petG	space	Repeat indel	23
98	LSC	psaJ-rpl33	space	Repeat indel	5
102	LSC	clpP-psbB	space	Repeat indel	2
115	IR	ycf2-trnL	space	Repeat indel	54
129	IR	trnL-ycf2	exon	Repeat indel	54
7	LSC	matK-rps16	space	SSR indel
8	LSC	matK-rps16	space	SSR indel
10	LSC	rps16	intron	SSR indel
12	LSC	psbI-trnS	space	SSR indel
14	LSC	trnS-trnG	space	SSR indel
15	LSC	trnG	intron	SSR indel
16	LSC	trnG-trnR	space	SSR indel
19	LSC	trnR-atpA	space	SSR indel
23	LSC	atpF	intron	SSR indel
24	LSC	atpF	intron	SSR indel
25	LSC	atpF	intron	SSR indel
27	LSC	atpF-atpH	space	SSR indel
28	LSC	atpH-atpI	space	SSR indel
29	LSC	rps2-rpoC2	space	SSR indel
31	LSC	rps2-rpoC2	space	SSR indel
33	LSC	rpoB-trnC	space	SSR indel
34	LSC	petN-psbM	space	SSR indel
36	LSC	trnD-trnY	space	SSR indel
37	LSC	trnT-psbD	space	SSR indel
42	LSC	psbC-trnS	space	SSR indel
43	LSC	trnS-psbZ	space	SSR indel
53	LSC	rps14-psaB	space	SSR indel
54	LSC	psaA-ycf3	space	SSR indel
60	LSC	ycf3-trnS	space	SSR indel
61	LSC	ycf3-trnS	space	SSR indel
62	LSC	rps4-trnT	space	SSR indel
63	LSC	rps4-trnT	space	SSR indel
65	LSC	trnT-trnL	space	SSR indel
71	LSC	trnL	intron	SSR indel
72	LSC	trnL-trnF	space	SSR indel
73	LSC	ndhK-ndhC	space	SSR indel
75	LSC	ndhC-trnV	space	SSR indel
76	LSC	ndhC-trnV	space	SSR indel
82	LSC	rncL-accD	space	SSR indel
83	LSC	rncL-accD	space	SSR indel
85	LSC	rncL-accD	space	SSR indel
88	LSC	accD-psaI	space	SSR indel
90	LSC	ycf4-cemA	space	SSR indel
92	LSC	psbE-petL	space	SSR indel
97	LSC	psaJ-rpl33	space	SSR indel
99	LSC	clpP	intron 1	SSR indel
100	LSC	clpP	intron 1	SSR indel
101	LSC	clpP	intron 2	SSR indel
103	LSC	petB	intron	SSR indel
106	LSC	petD-rpoA	space	SSR indel
108	LSC	petD-rpoA	space	SSR indel
111	LSC	InfA-rps8	space	SSR indel
113	LSC	rpl14-rpl16	space	SSR indel
114	IR	rps19-rpl2	space	SSR indel
116	IR	rrn5-trnR	space	SSR indel
118	SSC	ycf1-ndhF	space	SSR indel
119	SSC	ndhF-rpl32	space	SSR indel
120	SSC	ndhF-rpl32	space	SSR indel
121	SSC	ndhF-rpl32	space	SSR indel
122	SSC	ndhF-rpl32	space	SSR indel
123	SSC	ndhF-rpl32	space	SSR indel
124	SSC	rpl32-trnL	space	SSR indel
125	SSC	ccsA-ndhD	space	SSR indel
126	SSC	ndhA	intron	SSR indel
128	IR	trnR-rrn5	space	SSR indel
130	IR	rpl2-trnH	space	SSR indel
