# Supplementary material for: Haplotype Analysis of Chloroplast Genomes for Jujube Breeding
Source: Front Plant Sci. 2022 Mar 10;13:841767. doi: 10.3389/fpls.2022.841767 (PMC8961131; doi:10.3389/fpls.2022.841767)
Supplement: Supplementary file 6 [file Table_6.XLSX]

## Sheet: Sheet2
Table s6. Detailed haplotype information
Haplotype number	Number of samples	Sample information
Hap_1	3	Bangzhui_RB_Z12: Jing31_RB_Z7: Longzao_ENC850492
Hap_2	23	Dasuanzao_RB_Z26: Dayewuhezao_SRR3095670: Duanmaya_RB_Z8: Dunhuangdazao_SRR3095660: Fengmiguan_SRR3095661: Gagazao_SRR3095672: Huping_RB_Z22: Jianjianzao_RB_Z25: Jing39_RB_Z16: Jing60_RB_Z13: Laofan_ENC850489: Lizao_RB_Z15: Muopan_RB_Z14: Pingguozao_RB_Z20: Shuizao_RB_Z18: Tailihong_RB_Z10: Tailihong_SRR3095652: Tedajidanxing_RB_Z24: Dayesuanzao_SRR3095679: Jiaxiantuansuanzao_SRR3095678: Xianxian…
Hap_3	1	Huizao_SRR3095656
Hap_4	1	Hulu2_RB_Z17
Hap_5	1	Lingwuchangzao_SRR3095663
Hap_6	1	Lingwuchangzao_SRR3095664
Hap_7	1	Linyilizao_SRR3095649
Hap_8	1	Mangguozao_RB_Z9
Hap_9	1	Putonghulu_RB_Z19
Hap_10	1	Qiyuexian_SRR3095650
Hap_11	1	Qiyuexian_SRR3095651
Hap_12	2	Shandonglizao_SRR3095665: Xiguazao_ENC850491
Hap_13	1	Jiaxianguoduxing_SRR3095676
Hap_14	1	Taigusuanzao_SRR3095680
Hap_15	1	Taigusuanzao_SRR3095681
Hap_16	1	Tiansuanzao_SRR3095682
Hap_17	1	Xingtaisuanzao_11_SRR3095688
Hap_18	1	Xingtaisuanzao_5_SRR3095687
Hap_19	1	Xinjiangxiaoyuanzao_SRR3095685
Hap_20	1	Wuhe_ENC850493
Hap_21	1	Yongjihamazao_SRR3095668
Hap_22	1	Yongjihamazao_SRR3095669
Hap_23	1	Zhishegedazao_SRR3095658
Hap_24	1	Zhishegedazao_SRR3095659
Hap_25	9	Bianhesuan_SRR3095657: Changhongzao_SRR3095654: Dongzao_SRR3095674: Jinsixiaozao_SRR3095653: Chahuzao_RB_Z23: Damingdongzao_RB_Z11: Dongzao_ENC850488: Xinfanzao_RB_Z21: Zhongyangmuzao_SRR3095673
Hap_26	1	Dongzao_SRR3095675
Hap_27	1	Jinzao_SRR3095666
Hap_28	1	Jinzao_SRR3095667
Hap_29	1	Qingjiansuanzao_SRR3095683
Hap_30	1	Suanzao_ENC850490
Hap_31	1	Yanchuandasuanzao_SRR3095677
Hap_32	1	Yuanlingzao_SRR3095655
